# Supplementary material for: Niche Partitioning in Theropod Dinosaurs: Diet and Habitat Preference in Predators from the Uppermost Cedar Mountain Formation (Utah, U.S.A.)
Source: Sci Rep. 2018 Dec 14;8:17872. doi: 10.1038/s41598-018-35689-6 (PMC6294763; doi:10.1038/s41598-018-35689-6)
Supplement: Supplementary file 1 — Supplementary dataset [file 41598_2018_35689_MOESM1_ESM.xlsx]

## Sheet: tooth measurements
OMNH	ID	CH (mm)	BL (mm)	BW (mm)	Locality	PD (per mm)	AD (per mm)	δ13C (VPDB)	δ18O (SMOW)
32071	2	11.68	6.38	3.71	235	4	0
30052	2	13.59	6.87	4.32	235	4	0
32070	2	na	na	na	235	na	na
34367	3	2.77	1.89	0.91	235	na	na
34365	3	3.03	2.26	0.86	235	na	na
34348	3	3.13	2.6	0.96	235	na	na
34361	3	3.96	2.4	0.98	235	na	na
25576	3	4.05	2.71	1.28	235	na	na
25572	3	4.42	2.71	1.18	235	7	8
30907	3	5.73	3.21	1.41	235	6	7
34357	3	6.28	3.78	1.88	235	6	7
30910	3	na	na	na	235	na	na
34368	3	na	na	na	235	na	na
28760	4	2.13	0.96	0.66	235	0	0
34373	4	2.68	1.21	0.73	235	0	0
28759	4	2.94	1.29	0.83	235	0	0
34375	4	7.62	2.75	1.56	235	7	0
60297	1	12.22	8.61	4.43	237	5	6
26186	1	8.01	5.84	3.21	239	5	6
26186	1	8.48	5.74	3.23	239	na	na
26188	1	na	na	na	239	na	na
26189	2	5.19	4.03	1.98	239	5	4
26191	2	na	4.33	3.03	239	na	na
26191	2	na	4.48	2.88	239	na	na
27149	2	na	na	na	239	na	na
32665	2	na	na	na	239	na	na
26182	3	3.13	2.1	0.88	239	6	9
26182	3	3.18	2.13	0.86	239	na	na
28220	3	3.24	1.59	0.94	239	na	na
28196	3	4.68	2.25	1.06	239	na	na
28196	3	5.07	2.2	1.12	239	7	8
28197	3	5.63	2.88	na	239	na	na
26188	3	na	na	na	239	na	na
63052	4	2.14	1.46	0.77	239	na	na
28208	4	2.49	1.33	0.58	239	na	na
28220	4	3.35	1.66	0.81	239	na	na
26190	4	na	2.19	1.8	239	na	na
28199	4	na	na	na	239	na	na
63052	4	na	na	na	239	na	na
27178	2	5	2.06	1.4	694	5	0
27173	2	9.6	5.26	3	694	5	0
26760	2	na	na	na	694	na	na
29960	2	na	7.16	na	694	na	na
29970	3	2.31	1.79	0.92	694	na	na
29963	3	4.45	2.22	1.11	694	7	7
29961	3	na	na	na	694	na	na
29972	3	na	na	na	694	na	na
30013	3	na	na	na	694	na	na
30016	3	na	na	na	694	na	na
30008	4	na	na	na	694	na	na
30021	4	na	na	na	694	na	na
27344	1	na	na	na	695	na	na	-5.49	20.52
31521	1	na	na	na	695	na	na	-5.38	18.57
26529	1	na	na	na	695	na	na	-4.78	21.94
26568	1	na	na	na	695	na	na	-4.34	20.81
26528	1	na	na	na	695	na	na	-3.85	16.35
31516	1	na	na	na	695	na	na	-3.76	19.94
28595	1	na	na	na	695	na	na	-3.12	21.15
26569	1	19.81	6.74	na	695	na	na	-2.8	20.6
61537	1	na	na	na	695	na	na	-2.34	21.57
30912	1	na	na	na	695	na	na	-2.31	20.88
30143	1	na	na	na	695	na	na	-1.65	20.2
26523	1	5.24	3.86	2.26	695	6	7
26462	1	6.16	4.64	2.86	695	6	6
28654	1	10.72	6.56	3.74	695	4	6
34400	1	13.89	6.04	3.15	695	5	6
32288	1	15.11	6.3	3.68	695	5	0
32097	1	21.64	9.88	5.06	695	5	7
32048	1	31.67	13.58	6.88	695	4	5
32047	1	34.68	11.69	6.74	695	5	6
27342	1	na	na	na	695	na	na
61534	1	na	na	na	695	na	na
32291	2	5.63	2.61	1.72	695	na	na	-4.42	20.07
27343	2	na	na	na	695	na	na	-4.24	21.33
31517	2	na	7.15	na	695	na	na	-4.16	19.83
26525	2	na	8.25	4.33	695	na	na	-4.03	20.61
61531	2	na	5.29	2.61	695	na	na	-3.91	21.35
61535	2	na	7.74	4.04	695	na	na	-3.66	21.04
26488	2	4.74	2.72	2.1	695	na	na	-3.19	20.39
27364	2	13.37	5.52	6.22	695	na	na	-3.12	20.46
27139	2	7.51	5.07	2.78	695	na	na	-2.19	20.54
27301	2	5.63	3.05	2.59	695	na	na	-2.18	19.12
30224	2	na	3.26	1.62	695	na	na	-1.85	20.89
27350	2	na	na	na	695	na	na	-1.24	19.89
28597	2	4.4	2.69	1.35	695	5	0
26489	2	5.55	2.91	1.76	695	5	0
26576	2	5.72	4.64	2.09	695	4	4
28370	2	6.32	3.21	2.44	695	5	0
26530	2	6.93	4.86	2.82	695	5	0
26472	2	7.27	4.61	2.41	695	5	0
26460	2	7.39	5.14	2.26	695	5	5
26490	2	7.74	5.11	2.42	695	5	0
26522	2	8.15	4.77	2.69	695	4	0
26524	2	8.39	6.35	3.02	695	5	0
26527	2	8.5	5.91	3.42	695	5	0
26521	2	8.88	5.26	2.6	695	5	0
30144	2	9.21	4.04	2.49	695	na	na
31522	2	9.24	4.65	2.87	695	5	0
27137	2	9.72	6.57	3.53	695	4	5
27135	2	10.78	5.23	4.19	695	4	5
32057	2	11.16	5.35	3.64	695	4	0
32287	2	12.76	7.13	3.63	695	4	5
28150	2	13.05	7	4.41	695	4	0
26491	2	13.91	na	na	695	na	na
26492	2	15.6	6.91	4.55	695	na	na
26467	2	na	na	na	695	na	na
26468	2	na	4.3	2.37	695	na	na
26520	2	na	na	na	695	na	na
26531	2	na	na	na	695	na	na
26531	2	na	na	na	695	na	na
27297	2	na	na	na	695	na	na
27298	2	na	6.49	3.1	695	na	na
28149	2	na	na	na	695	na	na
28475	2	na	na	na	695	na	na
28591	2	na	na	na	695	na	na
28656	2	na	na	na	695	na	na
28817	2	na	4.62	2.08	695	na	na
30151	2	na	na	na	695	na	na
30913	2	na	na	na	695	na	na
31518	2	na	na	na	695	na	na
31519	2	na	na	na	695	na	na
32049	2	na	6.85	3.8	695	na	na
32052	2	na	na	na	695	na	na
32289	2	na	na	na	695	na	na
61530	2	na	na	na	695	na	na
61533	2	na	na	na	695	na	na
61533	2	na	na	na	695	na	na
61533	2	na	na	na	695	na	na
22165	3	4.49	3.06	1.18	695	na	na	-6.3	20.03
28563	3	na	na	na	695	na	na	-5.09	20.46
32051	3	na	4.36	1.93	695	na	na	-4.69	19.71
32293	3	5.58	3.58	1.59	695	na	na	-4.48	20.59
27138	3	4.35	3.17	1.58	695	na	na	-3.85	20.62
26469	3	na	na	na	695	na	na	-3.64	21.02
60100	3	5.52	4.14	2.33	695	na	na	-2.8	20.25
26461	3	5.24	3.61	1.37	695	na	na	-2.55	22.66
26463	3	4.3	2.83	1.23	695	na	na	-2.22	18.84
26466	3	4.62	2.55	1.41	695	na	na	-1.89	20.84
26479	3	2.28	1.44	0.83	695	na	na
28607	3	2.37	2.17	0.91	695	na	na
28626	3	2.88	2.23	0.98	695	na	na
28592	3	3.12	3.04	1.3	695	na	na
26465	3	3.3	1.96	na	695	na	na
28599	3	3.6	2.77	1.34	695	na	na
61549	3	3.7	2.6	1.46	695	na	na
28600	3	3.9	2.44	1.24	695	6	7
27142	3	3.94	2.18	1.07	695	na	na
28649	3	4.08	2.93	1.31	695	na	na
27141	3	4.36	2.15	1.08	695	na	na
28594	3	5.26	2.91	1.23	695	na	na
26464	3	5.51	2.67	1.37	695	7	0
28655	3	5.6	3.65	1.55	695	na	na
27140	3	5.62	3.68	1.6	695	na	na
28623	3	6.03	2.94	1.46	695	na	na
28589	3	6.39	3.86	1.63	695	7	8
28590	3	6.65	3.37	1.53	695	na	na
26471	3	na	3.47	1.89	695	na	na
26480	3	na	na	na	695	na	na
26486	3	na	na	na	695	na	na
27300	3	na	na	na	695	na	na
28541	3	na	2.19	1.02	695	na	na
28566	3	na	na	na	695	na	na
28570	3	na	na	na	695	na	na
28596	3	na	na	na	695	na	na
28603	3	na	na	na	695	na	na
28605	3	na	na	na	695	na	na
28621	3	na	na	na	695	na	na
32050	3	na	2.91	1.31	695	na	na
32053	3	na	na	na	695	na	na
28624	4	na	na	na	695	na	na	-5.74	20.08
30145	4	na	na	na	695	na	na	-5.61	19.96
27720	4	5.17	2.42	1.35	695	0	0	-4.35	20.1
32292	4	3.07	1.79	1.06	695	na	na	-3.96	19.89
28695	4	na	na	na	695	na	na	-3.92	19.61
28622	4	5.43	2.39	1.94	695	7	0	-2.69	21.29
27725	4	2.32	1.51	0.8	695	na	na
27721	4	3.46	1.68	1	695	na	na
61539	4	4.52	na	na	695	na	na
282582	4	4.52	1.42	0.98	695	na	na
61539	4	4.58	na	na	695	na	na
27732	4	na	na	na	695	na	na
28560	4	na	na	na	695	na	na
28629	4	na	na	na	695	na	na
28638	4	na	na	na	695	na	na
28643	4	na	na	na	695	na	na
28694	4	na	na	na	695	na	na
61559	1	na	na	na	794	na	na	-4.38	21.42
28883	1	na	na	na	794	na	na	-3.51	21.33
32080	1	na	7.46	3.57	794	na	na	-2.41	21.05
28872	1	11.94	8.43	4.05	794	4	5	-2.13	21.05
28870	1	na	na	na	794	na	na	-1.8	20.92
33747	1	na	na	na	794	na	na	-0.06	20.22
28875	1	na	7.05	4.8	794	na	na	0.76	19.84
33540	1	13.86	8.74	4.92	794	na	na
33549	2	na	na	na	794	na	na	-5.79	20
33758	2	na	na	na	794	na	na	-4.38	20.23
28314	2	na	6.02	3.52	794	na	na	-3.64	18.75
28879	2	na	na	na	794	na	na	-2.91	21.73
28868	2	na	4.33	3.48	794	na	na	-2.75	21.09
28874	2	na	5.62	3.09	794	na	na	-1.74	20.13
33759	2	na	6.96	4.38	794	na	na	-1.62	19.95
28878	2	na	na	na	794	na	na	-1.38	20.74
28882	2	6.73	3.16	2.39	794	5	0
33744	2	9.64	6.2	2.76	794	5	0
28835	2	na	7.58	na	794	na	na
33563	2	na	na	na	794	na	na
33751	2	na	na	na	794	na	na
32912	3	3.4	na	na	794	na	na	-4.47	20.52
30893	3	na	2.05	0.98	794	na	na	-3.99	23.13
30294	3	na	na	na	794	na	na	-3.18	20.25
33546	3	na	3.26	1.35	794	na	na	-3.13	19.83
30295	3	2.72	1.82	0.8	794	na	na	-2.71	21.28
33533	3	na	na	na	794	na	na	-1.82	21.9
33736	3	na	na	na	794	na	na	-1.77	21.26
33743	3	6.74	3.69	1.54	794	na	na	-1.29	20.83
30321	3	na	na	na	794	na	na	-0.96	21.97
33727	3	3.07	2.34	0.9	794	6	7	-0.5	19.29
30296	3	1.71	1.38	0.62	794	na	na
33555	3	2.39	1.83	0.77	794	na	na
30294	3	2.43	2.18	0.95	794	6	7
33734	3	3.13	2.4	1.31	794	na	na
28320	3	3.14	2.24	1.01	794	6	7
33562	3	3.21	2.55	1.2	794	6	7
33557	3	3.28	2.53	1.02	794	na	na
33556	3	3.38	2.15	0.94	794	7	7
30298	3	3.48	2.6	1.16	794	6	7
33558	3	3.78	2.62	1.4	794	na	na
32912	3	3.88	na	na	794	na	na
33735	3	3.94	2.35	1.09	794	7	8
32912	3	4.12	na	na	794	na	na
32912	3	4.29	na	na	794	na	na
33742	3	4.56	2.81	1.31	794	7	8
33552	3	4.82	3.31	1.35	794	7	8
33548	3	5.31	3.76	1.5	794	na	na
33551	3	5.66	4.09	1.52	794	6	7
20894	3	5.92	3.87	1.49	794	na	na
33740	3	5.97	3.69	1.51	794	na	na
33591	3	7.55	4.32	1.7	794	na	na
30312	3	na	na	na	794	na	na
30317	3	na	na	na	794	na	na
30324	3	na	na	na	794	na	na
33534	3	na	na	na	794	na	na
33550	3	na	na	na	794	na	na
33565	3	na	na	na	794	na	na
33575	3	na	3.8	1.36	794	na	na
33761	3	na	na	na	794	na	na
33763	3	na	na	na	794	na	na
33737	4	3.17	1.73	0.95	794	na	na	-6.44	21.05
33732	4	3.14	0.69	1.71	794	na	na	-4.8	20.25
33571	4	3.72	2.56	1.03	794	0	0	-3.71	20.9
33579	4	na	na	na	794	na	na	-3.1	20.06
33749	4	na	na	na	794	na	na	-3.04	20.87
33541	4	na	na	na	794	na	na	-2.89	20.03
30903	4	3.95	1.69	1.31	794	na	na	-2.63	20.05
33576	4	4.56	2.31	141	794	0	0	-2.39	21.06
33750	4	na	1.99	1.32	794	na	na	-2.38	20.55
61558	4	na	na	na	794	na	na	-1.82	19.6
30332	4	3.13	1.62	0.97	794	0	0	-1.39	20.65
28877	4	5.33	2.69	1.3	794	0	0	-0.58	21.03
33545	4	na	2.18	1.17	794	na	na	-0.2	21.04
30897	4	2.29	1.44	0.75	794	na	na
33553	4	2.7	1.51	0.63	794	0	0
61558	4	2.72	na	na	794	na	na
30348	4	2.77	1.36	0.84	794	0	0
33739	4	3.06	1.33	0.75	794	na	na
33769	4	3.12	1.5	0.86	794	na	na
33595	4	3.19	1.48	1.09	794	0	0
33739	4	3.25	1.12	0.85	794	na	na
61558	4	3.3	na	na	794	na	na
61558	4	3.92	na	na	794	na	na
33730	4	3.94	1.94	0.81	794	0	0
33593	4	4.42	2.06	1.33	794	0	0
33561	4	4.49	2.46	1.18	794	8	0
32912	4	4.66	2.57	166	794	na	na
33527	4	4.66	2.26	1.36	794	na	na
33554	4	4.87	2.47	1.17	794	0	0
32912	4	4.99	2.33	1.37	794	na	na
30291	4	na	na	na	794	na	na
30314	4	na	na	na	794	na	na
30344	4	na	na	na	794	na	na
30391	4	na	na	na	794	0	0
33594	4	na	na	na	794	na	na
33755	4	na	4.13	2.14	794	na	na
61558	4	na	na	na	794	na	na
61558	4	na	na	na	794	na	na
61558	4	na	na	na	794	na	na
61558	4	na	na	na	794	na	na
61558	4	na	na	na	794	na	na
61558	4	na	na	na	794	na	na
61558	4	na	na	na	794	na	na
60531	1	13.29	5.02	3.56	868	5	6
34263	1	na	na	na	868	na	na
32100	2	11.66	6.6	4.46	868	5	5
32103	2	15.67	7.61	4.5	868	5	0
32102	2	na	na	na	868	na	na
33370	2	na	na	na	868	na	na
33372	2	na	na	na	868	na	na
33396	2	na	na	na	868	na	na
34265	2	na	na	na	868	na	na
60249	2	na	na	na	868	na	na
60532	2	na	na	na	868	na	na
60557	2	na	na	na	868	na	na
61108	3	1.9	1.78	0.7	868	6	7
34258	3	4.77	3.34	2.07	868	na	na
34266	3	5.83	4.11	2.12	868	5	6
34259	3	na	na	na	868	na	na
34262	3	na	na	na	868	na	na
34264	3	na	na	na	868	na	na
33393	4	na	1.26	0.83	868	na	na

## Sheet: Taphonomic data
morphs	868	794	695	694	239	235	Total
1	3	8	21	0	3	0	35
2	10	13	56	4	5	3	91
3	6	40	41	6	7	10	110
4	1	43	17	2	6	4	73
Total	20	104	135	12	21	17	309
morphs	Floodplain	Floodplain/Splay	Splay/Channel	Channel	Total
1	21	0	11	3	35
2	60	3	23	5	91
3	47	10	46	7	110
4	19	4	44	6	73
Total	147	17	124	21	309

## Sheet: chi^2
All		1	2	3	4	TOTAL
	695	21	56	41	17	135
	794	8	13	40	43	104
	TOTAL	29	69	81	60	239
	% of 695 assemblage	0.155556	0.414815	0.303704	0.125926
	% of 794 assemblage	0.0769231	0.125	0.384615	0.413462
	% in 695	0.724138	0.811594	0.506173	0.283333
	% in 794	0.275862	0.188406	0.493827	0.716667
	695/794 ratio	2.625	4.30769	1.025	0.395349
	695/794 ratio	0.380952	0.232143	0.97561	2.52941
	expected	16.3808	38.9749	45.7531	33.8912
		12.6192	30.0251	35.2469	26.1088
	Chi-Square math	0.808009	4.87641	0.4412	15.8042
	Chi-Square math	2.12102	21.0061	0.45223	6.24818
	Chi-Square value	2.92903	25.8825	0.893429	22.0524
data table modified from Lyson and Longrich (2008)

## Sheet: depositional environments
From Goldberg (2000)	Locality	Interpretation	position from Dakota SS (m)
	234	splay/floodplain	-
	235	splay/floodplain	15
	236	channel/splay	-
	239	channel	4
	240	splay	16
	694	floodplain	15
	695	floodplain	19
	696	splay	-
	794	channel/splay	15
	801	oxbow	-
	868	Channel/splay	8

## Sheet: goniopholidid data
OMNH	locality	CH (mm)
2886	794	4.65
2886	794	8.21
2886	794	6.1
2886	794	6.47
2886	794	6.52
2886	794	5.17
2886	794	6.82
2885	794	13.76
2885	794	13.55
2885	794	10.35
2885	794	11.98
28839	794	15.47
28426	794	20.39
28426	794	14.15
28426	794	18.53
28426	794	13.21
28426	794	9.86
28426	794	16.81
28426	794	15.62
28426	794	16
28426	794	13.94
28427	794	22.45
33825	794	5.16
33825	794	10.33
33825	794	6.62
33825	794	10.79
33825	794	5.5
33825	794	4.95
32084	794	9.33
32084	794	8.82
32084	794	6.8
32084	794	8.75
32084	794	8.5
32084	794	5.63
32084	794	7.04
32084	794	6.32
32085	794	19.05
32085	794	18.35
28304	794	9.15
28304	794	7.75
28304	794	9.53
28304	794	7.35
28339	794	10.13
28339	794	8.79
28339	794	7.12
28339	794	6.79
28339	794	7.67
28339	794	6.89
28339	794	6.24
28339	794	5.43
28339	794	5.06
28339	794	6.47
28339	794	4.76
28339	794	5
28425	794	7.41
28425	794	7.92
28425	794	8.06
28425	794	7.68
28425	794	6.19
28425	794	5.88
28425	794	9.05
28425	794	6.59
28425	794	6.16
28425	794	7.19
28425	794	5.01
28425	794	3.86
33674	794	5.87
33674	794	7.09
33674	794	9.06
33674	794	8.66
33674	794	6.1
33674	794	6.6
33674	794	7.38
33674	794	7.14
33674	794	6.23
33674	794	6.35
33674	794	6.23
33674	794	7.15
33674	794	6.36
33674	794	6.48
33674	794	6.43
33674	794	6.14
33674	794	6.07
33674	794	6.7
33674	794	6.11
33674	794	6.31
33674	794	4.07
33674	794	4.22
33674	794	4.71
33674	794	4.92
28294	794	6.91
28294	794	5.93
28294	794	6.87
28294	794	6.81
28294	794	6.26
28294	794	7.88
28294	794	6.17
28294	794	6.01
28294	794	5.6
28294	794	6.09
28294	794	7.23
28294	794	5.89
28294	794	5.59
28294	794	5.28
28294	794	6.28
28294	794	4.78
28294	794	5.33
28294	794	3.11
28294	794	6.44
28294	794	6.12
28294	794	5.03
28294	794	5.02
28294	794	5.67
28294	794	6.54
28294	794	5.66
28294	794	4.72
28294	794	4.8
28294	794	4.94
28294	794	4.67
28294	794	4.1
28294	794	4.29
28294	794	5.07
28295	794	8.1
28295	794	3.48
28295	794	4.77
28295	794	4.29
28295	794	5.25
28295	794	5.18
28295	794	4.76
28295	794	4.66
28295	794	5.14
28295	794	3.46
28295	794	2.48
28295	794	1.89
28295	794	3.11
28295	794	4.27
28295	794	2.81
28295	794	3.33
28295	794	3.38
28295	794	3.47
28295	794	3.58
28295	794	1.42
28295	794	3.25
28295	794	3
28295	794	2.68
28295	794	2.6
28295	794	2.01
28295	794	2.5
28295	794	2.07
28295	794	1.89
28295	794	2.02
30286	794	2.26
30286	794	2.93
30286	794	2.32
30286	794	2.24
30286	794	2.52
30286	794	2.96
30286	794	3.17
30286	794	1.82
30286	794	1.43
30286	794	2.32
30286	794	2.07
30286	794	1.93
30286	794	2.59
30286	794	2.45
30286	794	2.91
30286	794	3
30286	794	2.44
30286	794	2.38
30286	794	1.82
30286	794	1.79
30286	794	0.65
30286	794	2.78
30286	794	2.43
30286	794	3.18
30286	794	2.08
30286	794	2.85
30286	794	3.02
30286	794	2.74
30286	794	2.51
30286	794	2.33
30286	794	1.74
30286	794	1.76
30286	794	2.71
32525	695	27.16
31766	695	15.83
31766	695	15.24
31766	695	15.49
31766	695	18.18
31766	695	18.86
31766	695	8.71
30178	695	9.71
30178	695	19.16
30178	695	20.9
30178	695	21
30178	695	14.65
30178	695	7.7
28811	695	17.13
32518	695	5.87
32518	695	6.98
32518	695	9.74
32518	695	6.12
32518	695	9.13
32518	695	4.74
32518	695	6.59
32518	695	7.94
32518	695	5.93
32518	695	7
32518	695	6.48
32518	695	8.9
32518	695	6.96
32518	695	6.6
32518	695	6.06
32518	695	7.6
32518	695	4.67
32518	695	8.95
32518	695	6.45
32518	695	11.52
32518	695	5.38
32518	695	7.11
32518	695	6.74
32518	695	3.87
32518	695	3.61
32518	695	6.42
32518	695	5.95
32518	695	6.06
32518	695	6.09
32518	695	4.66
32518	695	3.38
32518	695	6.17
32518	695	2.47
32518	695	6.2
32518	695	4.81
32518	695	4.15
32518	695	3.81
30179	695	1.55
28699	695	6.71
28699	695	3.26
28699	695	5.02
30232	695	9.14
30232	695	6.93
30232	695	5.28
30232	695	5.89
30232	695	4.22
30232	695	4.15
30232	695	8.25
30232	695	6.92
30232	695	5.83
30232	695	5
30232	695	3.6
30232	695	4.87
30232	695	3.58
30232	695	3.63
30232	695	1.77
30232	695	2.63
30232	695	3.24
30232	695	3.61
30232	695	3.55
30232	695	2.17
30232	695	3.73
30232	695	2.18
30232	695	2.87
30232	695	2.83
30232	695	3.01
30232	695	2.78
30232	695	2.7
30232	695	0.9
30232	695	3.84
30232	695	2.32
30232	695	3.03
30232	695	2.14
30232	695	2.46
30232	695	2.6
30232	695	2.93
30232	695	1.83
30232	695	2.52
28708	695	5.98
28708	695	10.43
28708	695	7.42
28708	695	8.42
28708	695	7.1
28708	695	5.3
28708	695	6.85
28708	695	5.24
28708	695	5.44
28708	695	6.28
28708	695	7.66
28708	695	4.88
28708	695	4.33
28708	695	5.41
28708	695	5.98
28708	695	6.5
28708	695	6.35
28708	695	3.9
28708	695	6.44
28708	695	4.18
28708	695	4.36
28708	695	4.3
28708	695	4.28
28708	695	3.96
28708	695	3.92
28708	695	3.71
28708	695	3.22
28708	695	2.64
28708	695	2.7
28708	695	1.96
28708	695	2.23
28708	695	2.76
28708	695	2.25
28708	695	1.45
28708	695	0.85
28708	695	2.85
28708	695	2.45
28708	695	4.88
28708	695	2.62
28708	695	3.53
28708	695	2.72
28708	695	3.16
28708	695	2.48
28708	695	3.71
28708	695	1.5
28708	695	3.3
28708	695	3.22
28708	695	2.98
28708	695	4.81
28708	695	3.43
28708	695	2.62
28708	695	1.33
28708	695	1.76
28708	695	2.97
28708	695	3.33
28708	695	2.68
28708	695	0.88
28708	695	0.91
28708	695	2.7
28708	695	2.23
28708	695	2.81
28708	695	2.44
28708	695	3.41
28708	695	3.5
28708	695	2.63
28708	695	2.45
28708	695	3.5
28708	695	3.89
28708	695	4.4
28708	695	3.23
28708	695	2.33
28708	695	3.19
28708	695	3.52
28708	695	2.34
28708	695	2.55
28708	695	3.36
28708	695	4.35
28708	695	3.12
28708	695	2.46
28708	695	2.5
28708	695	1.88
28708	695	1.87
28708	695	2.3
28708	695	2.53
28708	695	2.6
28708	695	3.3
28708	695	2
28708	695	2.09
28708	695	3.19
28708	695	2.66
28708	695	2.07
28708	695	2.02
28708	695	2.71
28708	695	3.03
28708	695	1.48
28708	695	1.53
34779	695	17.38
34605	695	27.73
34604	695	21.05
34606	695	22.86
28154	695	23.66
28366	695	8.98
28366	695	12.75
28366	695	13.79
28366	695	11.42
28366	695	15.36
28366	695	5.95
28366	695	5.97
28366	695	7.58
28366	695	7.98
28366	695	7.09
28366	695	6.48
28366	695	6.29
28366	695	5.21
27282	695	13.45
27282	695	15.79
27282	695	11.58
27282	695	12.37
27282	695	15.09
27282	695	10.76
28365	695	30.43
34572	695	8.79
34572	695	9.23
34572	695	9.93
34572	695	8.84
34572	695	9.78
34572	695	10.42
34572	695	9.27
34572	695	6.57
34572	695	5

## Sheet: Isotopes
ID	δ13C	δ18O
GON 1 794 I	-5.05	21.63
GON 10 794 I	-5.18	20.76
GON 2 794 I	-3.9	22.54
GON 3 794	-3.44	19.99
GON 4 794 I	-5.22	20.53
GON 5 794 I	-3.79	20.78
GON 6 794 I	-4.69	20.89
GON 7 794 I	-5.33	20.32
GON 8 794 I	-4.4	20.61
GON 9 794 I	-4.48	20.17
GON 11 695 I	-5.29	20.83
GON 12 695 I	-3.12	20.69
GON 13 695 I	-5.41	20.51
GON 14 695 I	-4.29	19.94
GON 15 695 I	-4.72	21.04
GON 16 695 I	-5.99	19.7
GON 17 695 I	-2.55	20.26
GON 18 695 I	-4.25	20.8
GON 19 695 I	-4.16	20.94
GON 20 695 I	-3.31	20.57
Matrix 695	-4.32	23.02
Matrix 695	-9.06	18.78
Matrix 695	-8.24	19.94
Matrix 695	-8.22	21.02
Matrix 695	-4.47	21.96
Matrix 695	-1.25	24.73
Matrix 695	-12.24	19.13
Matrix 695	-6.06	19.76
Matrix 695	-8.66	20.71
Matrix 695	-5.9	19.98
Matrix 794	-18.76	17
Matrix 794	-18	17.86
Matrix 794	-18.03	17.35
Matrix 794	-17.42	17.82
Matrix 794	-17.65	16.6
Matrix 695	no peaks
Matrix 794	-5.82	20.23
Matrix 794	no peaks
Matrix 695	-3.72	21.97
Matrix 695	-0.42	25.31

## Sheet: DA
Confusion Matrix	4	1	2	3	Total
4	14	0	3	0	17
1	0	9	1	2	12
2	1	5	21	0	27
3	0	0	1	20	21
Total	15	14	26	22	77
	Axis 1	Axis 2	Axis 3
Crown height (CH)	0.016262	0.12941	-0.076143
Basal length (BL)	0.034278	0.12742	-0.036529
Basal width (BW)	-0.00041219	0.13028	-0.06983
Posterior denticles (PD)	0.82456	0.18157	0.80548
Anterior Denticles (AD)	1.3362	-0.46869	-0.77974
